# Supplementary material for: Diversification and recurrent adaptation of the synaptonemal complex in Drosophila
Source: PLoS Genet. 2025 Jan 13;21(1):e1011549. doi: 10.1371/journal.pgen.1011549 (PMC11761671; doi:10.1371/journal.pgen.1011549)
Supplement: S1 Table — (XLSX) [file pgen.1011549.s001.xlsx]

## Sheet: Sheet1
Supplementary table 1. Overview of datasets
Species	Strain assembled or sequenced in this study	Genomes	Annotation	Ovaries and testes RNAseq datasets
				Ovary	Testes	Source/references
D. melanogaster		Flybase	Flybase	SRR17231425,SRR17231437,SRR17231436	SRR17231428,SRR17231429,SRR17231430	SRA
D. simulans		NCBI	NCBI	SRR2568364,SRR330570,SRR330572	SRR330571,SRR330573,SRR330569	SRA
D. mauritiana		NCBI	NCBI	SRR9025049,SRR9025050,SRR9025051	SRR9025047,SRR9025048,SRR9025056	SRA
D. sechelia		NCBI	NCBI	SRR9025046	SRR9025045	SRA
D. yakuba		NCBI	NCBI	SRR1693746,SRR1693751	SRR1693748,SRR1693753	SRA
D. teissieri		NCBI	NCBI	SRR13285474	SRR13285472	SRA
D. erecta		NCBI	NCBI	-	-	-
D. eugracilis		NCBI	NCBI	-	-	-
D. takahashi		NCBI	NCBI	-	-	-
D. suzukii		NCBI	NCBI	SRR10716765,SRR10716763	SRR10716764,SRR10716762	SRA
D. subpulchrella		NCBI	NCBI	SRR12576667,SRR12576668,SRR12576669	SRR12576670,SRR12576671,SRR12576672	SRA
D. biamipes		NCBI	NCBI	-	-	-
D. ficusphila		NCBI	NCBI	-	-	-
D. elegans		NCBI	NCBI	-	-	-
D. triauraria		NCBI	NCBI	SRR11780982	SRR11780897	SRA
D. kikkawai		NCBI	NCBI	SRR346732	SRR346730	SRA
D. serrata		NCBI	NCBI, updated	SRR5481716,SRR5481717	SRR5481720,SRR5481721	SRA
D. ananassae		NCBI	NCBI	SRR17039791,SRR17039792	SRR17039793,SRR17039794	SRA
D. bipectinata		NCBI	NCBI	-	-	-
D. guanche		NCBI	NCBI	-	-	-
D. subobscura	14011-0131.10	NCBI	NCBI	DBCC046H4,DBCC046H5	DBCC046H1,DBCC046H2	Prepared
D. obscura		NCBI	NCBI, updated	DRR055218,DRR055219	DRR055228,DRR055229	SRA
D. affinis		NCBI	Annotated	Yes	Yes	Prepared
D. athabasca		Bracewell et al 2019	Bracewell et al 2019, updated	DBMN34-1,DBMN34-5	DBMN34-2,DBMN34-6	Bracewell et al 2019
D. pseudobscura		Flybase	Flybase	Yes	Yes	Wei et al 2022b
D. persimilis		NCBI	NCBI	SRR5639365,SRR5639366	SRR5639368,SRR5639369	SRA
D. miranda		Mahajan et al 2018	Mahajan et al 2018	Yes	Yes	Wei et al 2022b
D. willistoni		NCBI	NCBI, updated	SRR15992683,SRR15992684	SRR15992685,SRR15992686	NCBI
D. paulistorum		NCBI	NCBI	SRR8447203,SRR8447205	SRR8447193,SRR8447199	SRA
D. virilis		Flybase	Flybase	SRR5960794	SRR5278986	SRA
D. novamexicana		NCBI	NCBI	DRR168783	DRR168784	SRA
D. mojavensis		NCBI	NCBI	SRR17038898,SRR17038899	SRR17038901,SRR17038902	SRA
D. grimshawi		NCBI	NCBI	SRR3355200,SRR3355201	SRR3355232,SRR3355233	SRA
D. hydei		NCBI	NCBI	SRR6039976	SRR6039975	SRA
D.dunni	15182-2291.00	NCBI	Annotated	DBKC010-A09	DBKC010-A10	Prepared
D.arawakana	15182-2261.03	Hill et al 2021	Annotated	DBKC010-A07	DBKC010-A08	Prepared
D.innubila	Genome_strain	Hill et al 2019	Hill et al 2019, updated	DBCC406J3,DBCC406J4	DBCC406J1,DBCC406J2	Prepared
D.funebris	15120-1911.01	NCBI	Annotated	DBKC010-A11	DBKC010-A12	Prepared
D. immigrans	15111-1731.12	NCBI	Annotated	DBKC08C	DBKC08D	Prepared
D. hypocausta	15115-1871.04	Assembled	Annotated	DBKC08E	DBKC08F	Prepared
D. niveifrons	E-25601	Assembled	Annotated	DBKC010-A15	DBKC010-A16	Prepared
D. palidifrons		Wei et al 2022a	Wei et al 2022a, updated	DBKC08K,DBKC08L	DBKC08A,DBKC08B	Wei et al 2022a
D. sulfurigaster		Wei et al 2022a	Wei et al 2022a, updated	DBKC08U,DBKC08V	DBKC08W,DBKC08X	Wei et al 2022a
D. kepuluana		Wei et al 2022a	Wei et al 2022a, updated	DBKC08G,DBKC08H	DBKC08I,DBKC08J	Wei et al 2022a
D. nasuta		Wei et al 2022a	Wei et al 2022a, updated	DBKC08Q,DBKC08R	DBKC08S,DBKC08T	Wei et al 2022a
D. albomicans		Mai et al 2018	Mai et al 2018, updated	DBKC08M,DBKC08N	DBKC08O,DBKC08P	Wei et al 2022a
D. busckii		NCBI	NCBI	-	-	-
D. lebanensis		NCBI	NCBI, updated	SRR9691970	SRR9691965	SRA
						Generated/modified for the purpose of this study
