# Supplementary material for: Diversification and recurrent adaptation of the synaptonemal complex in Drosophila
Source: PLoS Genet. 2025 Jan 13;21(1):e1011549. doi: 10.1371/journal.pgen.1011549 (PMC11761671; doi:10.1371/journal.pgen.1011549)
Supplement: S2 Table — (XLSX) [file pgen.1011549.s002.xlsx]

## Sheet: Sheet1
Supplementary table 2. New genome assemblies and annotations
Species	Genome size (Mb)	No. of contigs	N50 (Mb)	BUSCO	No. of genes annotated
Genome assemblies:
D. hypocausta	189.684	467	26.148 MB	0.996	13542
D. niveifrons	242.499	915	2.082 MB	0.996	17909
Annotations
D. albomicans					13004
D. nasuta					13285
D. palidifrons					12372
D. kepuluana					12606
D. sulfurigaster					12839
D. immigrans					12394
D. arawakama					12968
