# Supplementary material for: Diversification and recurrent adaptation of the synaptonemal complex in Drosophila
Source: PLoS Genet. 2025 Jan 13;21(1):e1011549. doi: 10.1371/journal.pgen.1011549 (PMC11761671; doi:10.1371/journal.pgen.1011549)
Supplement: S3 Table — (XLSX) [file pgen.1011549.s003.xlsx]

## Sheet: Sheet1
Supplementary Table 3. SC ortholog and paralog identification
Species	Synaptopnemal complex central element			Synaptonemal complex lateral
	c(3)G	corolla	cona	c(2)M	ord
D. melanogaster	FBgn0000246 (c(3)G)	FBgn0267967 (corolla)	FBgn0038612 (cona)	FBgn0028525 (c(2)M)	FBgn0003009 (ord)
D. simulans	gene-LOC6727916 (rna-XM_016176645.3)	gene-LOC6726279 (rna-XM_002107204.4)	gene-LOC6727566 (rna-XM_016175537.3) gene-LOC27208972 (rna-XR_001601119.3) lncRNA	gene-LOC6732501 (rna-XM_016180215.3)	gene-LOC6735839 (rna-XM_044922481.1)
D. mauritiana	gene-LOC117145883 (rna-XM_033311718.1)	gene-LOC117148399 (rna-XM_033315763.1)	gene-LOC117145463 (rna-XM_033311134.1)	gene-LOC117150350 (rna-XM_033317201.1)	gene-LOC117137917 (rna-XM_033299663.1)
D. sechelia	gene-LOC6606211 (rna-XM_002030983.2)	gene-LOC6618098 (rna-XM_002042360.2)	gene-LOC6613762 (rna-XM_002038195.2) gene-LOC116801676 (rna-XM_032722657.1) gene-LOC116801526 (rna-XR_004362073.1) (lncRNA)	gene-LOC6613683 (rna-XM_002038117.2)	gene-LOC6615677 (rna-XM_032716587.1)
D. yakuba	gene-LOC6537137 (XM_002097662.4)	gene-LOC6525694 (XM_002101480.4) (splice form: XM_039370580.2)	gene-LOC6535561 (XM_002096154.4)	gene-LOC6528928 (XM_002089924.4)	gene-LOC6531794 (XM_002092545.4)
D. teissieri	gene-LOC122622168 (rna-XM_043800408.1)	gene-LOC122624523 (rna-XM_043804129.1)	gene-LOC122619872 (rna-XM_043797075.1)	gene-LOC122611519 (rna-XM_043784657.1)	gene-LOC122613452 (rna-XM_043787640.1)
D. erecta	gene-LOC6553104 (rna-XM_026983747.1) gene-LOC6553103 (rna-XM_001980062.2)	rna-XM_001977543.3	rna-XM_001979610.3	gene-LOC6541667 (rna-XM_001969001.2)	rna-XM_001976334.3
D. eugracilis	rna-XM_017228232.2	gene-LOC108105320 (rna-XM_041819238.1) gene-LOC108105330 (rna-XM_017211824.1)	rna-XM_017228856.2	rna-XM_017209456.2	rna-XM_017222192.2
D. takahashi	gene-LOC108056159 (rna-XM_044395475.1)	rna-XM_017140646.2	rna-XM_017158111.2	rna-XM_044394953.1	rna-XM_044393125.1
D. suzukii	gene-LOC108007009 (rna-XM_036817559.1)	gene-LOC108016667 (rna-XM_017083383.2)	gene-LOC118877725 (rna-XM_036817670.1) gene-LOC118879031 (rna-XM_036822018.1)	gene-LOC108021595 (rna-XM_017090387.2)	gene-LOC108008667 (rna-XM_017072559.2)
D. subpulchrella	gene-LOC119563187 (rna-XM_037876473.1)	gene-LOC119556310 (rna-XM_037868394.1)	gene-LOC119563326 (rna-XM_037876669.1)	gene-LOC119547106 (rna-XM_037853812.1)	gene-LOC119550545 (rna-XM_037859275.1)
D. biamipes	rna-XM_017097263.3	rna-XM_017092421.3	rna-XM_017092321.2	rna-XM_017109031.3	rna-XM_017091085.3
D. ficusphila	Extended 5' did not rename 5' truncated gene-LOC108096197 (rna-XM_017197585.2)	rna-XM_017200405.1	rna-XM_017184706.2	rna-XM_017201085.1	rna-XM_017198260.2
D. elegans	gene-LOC108140569 (rna-XM_017263437.2)	rna-XM_041707122.1	rna-XM_017258086.2	rna-XM_017278573.1 improper splice leading to premature stop. hand fixed.	rna-XM_041709881.1
D.triauraria	STRG.540 STRG.8013	STRG.15646	STRG.446	STRG.4090	STRG.5755
D. kikkawai	gene-LOC108079160 (rna-XM_017173410.2) gene-LOC108076019 (rna-XM_017168677.2)	gene-LOC108072403 (rna-XM_017163506.1)	gene-LOC108081416 (rna-XM_017176598.2) gene-LOC108085925 (rna-XM_017182699.2)	gene-LOC108072629 (rna-XM_017163859.1)	gene-LOC108072225 (rna-XM_017163288.2)
D. serrata	hand annotated as c(3)G fragmented annotation due to indel in assembly shifting reading frame: rna-XM_020950513.1 rna-XM_020950512.1	gene-LOC110176038 (rna-XM_020942249.1)	gene-LOC110187441 (rna-XM_020956829.1) gene-LOC110181555 (rna-XR_002319504.1) (lcRNA) gene-LOC110181554 (rna-XM_020949337.1) (has ORF, high hairpin potential)	gene-LOC110181202 (rna-XM_020948883.1)	gene-LOC110177954 (rna-XM_020944944.1)
D. ananassae	gene-LOC26514332 (rna-XM_014908513.3)	gene-LOC6505208 (rna-XM_001965514.4)	gene-LOC6502917 (rna-XM_001963555.4)	gene-LOC6497401 (rna-XM_001962123.4)	gene-LOC6496147 (rna-XM_001960297.4)
D. bipectinata	truncated annotation: gene-LOC108122417 (XM_017236990.2)	XM_043212932.1	XM_017233517.2	XM_017242104.2	XM_017241027.2
D. guanche	rna-XM_034270088.1	rna-XM_034284715.1	rna-XM_034267936.1	rna-XM_034273693.1	rna-XM_034283675.1
D. subobscura	gene-LOC117900171 (rna-XM_034810416.1)	gene-LOC117894952 (rna-XM_034802283.1)	gene-LOC117891448 (rna-XM_034796931.1)	gene-LOC117902056 (rna-XM_034813128.1)	gene-LOC117891206 (rna-XM_034796544.1)
D. obscura	gene-LOC111076680 (rna-XM_022370576.2)	gene-LOC111065341 (rna-XM_022353459.2)	6 Tandem repeat misannoatated: Hand annotated as cona 1-6	gene-LOC111078325 (rna-XM_022372938.2)	gene-LOC111074502 (rna-XM_022367304.2)
D. affinis	maker-Chr4.group3_MullerB-augustus-gene-25.80 second version previously unannotated. Hand annotated as c(3)G2	maker-ChrXL.group1_MullerA-augustus-gene-58.113	hand annotated as cona fused annotation: augustus_masked-ChrXL.group1_MullerA-processed-gene-7.35	maker-Chr4.group3_MullerB-augustus-gene-32.75	maker-Chr3_MullerC-snap-gene-44.139
D. athabasca	fused annotation for c3G1: annotated as c3G1 and separated from maker-Muller_B-snap-gene-35.667 maker-Muller_B-augustus-gene-35.467	maker-Muller_A-AD-augustus-gene-20.570	maker-Muller_A-AD-augustus-gene-13.603	maker-Muller_B-augustus-gene-37.666	maker-Muller_C-augustus-gene-6.806
D. pseudobscura	FBgn0248078 (Dpse\GA26705-PB)	FBgn0250506 (Dpse\GA29148-PA) (also rna-XM_002134059.3 in NCBI assembly)	FBgn0248220 (GA26847-PA)	FBgn0078066 (Dpse\GA18058-PA)	FBgn0076207 (GA16191-PA)
D. persimilis	gene-LOC6588192 (rna-XM_002012842.2)	gene-LOC6598291 (rna-XM_002023457.2)	gene-LOC6598239 (rna-XM_002023373.2)	gene-LOC6595560 (rna-XM_026988162.1)	gene-LOC6590441 (rna-XM_002015832.2)
D. miranda	maker-MullerE-augustus-gene-7.477	maker-MullerA-augustus-gene-19.454	maker-MullerA-augustus-gene-20.398	maker-MullerB-snap-gene-31.976	maker-MullerC-augustus-gene-12.850 maker-MullerC-snap-gene-12.1416 maker-MullerC-snap-gene-12.1395 maker-Contig_Y1-augustus-gene-27.239 maker-Contig_Y1-snap-gene-27.381 maker-Contig_Y1-snap-gene-27.391
D. willistoni	gene-LOC6638034 (rna-XM_023175664.2)	gene-LOC111519281 (rna-XM_023179053.2)	gene-LOC6653022 (rna-XM_015176459.3)	hand annotated as c(2)M fragmented annotations: gene-LOC124460367 (rna-XM_047010989.1) gene-LOC124460368 (rna-XM_047010990.1)	gene-LOC6639720 (rna-XM_002062657.3)
D. paulistorum	STRG.29370	STRG.27785	STRG.cona	STRG.14141	STRG.35955
D. virilis	FBgn0202545 (Dvir\GJ15351-PA)	FBgn0206426 (Dvir\GJ19282-PA)	FBgn0203581 (GJ16397)	FBgn0197897 (Dvir\GJ10618-PB)	FBgn0208105 (Dvir\GJ20970-PA)
D. novamexicana	gene-LOC115767048 (rna-XM_030711178.1)	gene-LOC115764240 (rna-XM_030707157.1)	hand annotated as cona rna-XM_030713584.1, fused annotation	gene-LOC115759263 (rna-XM_030700165.1)	gene-LOC115766553 (rna-XM_030710529.1)
D. mojavensis	gene-LOC6584227(rna-XM_032732352.2)	gene-LOC6584889 (rna-XM_015161222.3)	gene-LOC6585600 (rna-XM_002011192.4)	gene-LOC6575855 (rna-XM_002001823.4)	gene-LOC6580755 (rna-XM_002006522.4)
D. grimshawi	hand fused as c(3)G gene-LOC6564651 (rna-XM_032738120 ) truncated	gene-LOC6567759 (rna-XM_001994185.3)	gene-LOC6565643 (rna-XM_001992230.2)	gene-LOC6562085 (rna-XM_032736486.2)	gene-LOC6569113 (rna-XM_001995221.2)
D. hydei	gene-LOC111601883 (rna-XM_023318725.2)	gene-LOC111596565 (rna-XM_023310838.2)	gene-LOC111595998 (rna-XM_023310042.1)	gene-LOC111602477 (rna-XM_030223338.1)	gene-LOC111593739 (rna-XM_023306735.2)
D.dunni	maker-contig_4227-snap-gene-51.54	maker-contig_2045-snap-gene-3.7 (initially truncated annotation and fixed by hand)	hand annoated as cona maker-contig_659-augustus-gene-108.90, fused annotation	maker-contig_4218-augustus-gene-43.61	maker-contig_344-augustus-gene-192.32
D.arawakana	hand annotated as c(3)G1 through 5 augustus_masked-contig_688-processed-gene-9.8 Misannotated: 5 tandem duplicates merged into 1	hand annotated as corolla maker-contig_821-snap-gene-13.1 maker-contig_821-snap-gene-13.0 maker-contig_821-snap-gene-13.2 WEIRD pseudogenes	hand annoated as cona maker-contig_332-snap-gene-24.107, fused annotation	maker-contig_471-augustus-gene-53.64	maker-contig_41-augustus-gene-26.35
D.innubila	maker-3_A_X-snap-gene-93.55 maker-3_A_X-snap-gene-93.56	augustus_masked-3_A_X-processed-gene-105.3	maker-3_A_X-augustus-gene-8.78 exon junctions misannotated. hand corrected	maker-4_B_2L-augustus-gene-15.65	maker-1_C_2R-augustus-gene-58.95
D.funebris	maker-contig_457-snap-gene-73.73	Found in genome idDroFune2.1 not in recommend assembly in NCBI	hand annotated as cona	maker-contig_428-snap-gene-177.181	maker-contig_687-augustus-gene-1.56
D. immigrans	maker-contig_899-augustus-gene-74.18	maker-contig_295-augustus-gene-57.15	maker-contig_404-augustus-gene-38.71	hand annotated as c(2)M fragmented annotations: maker-contig_839-augustus-gene-35.81 maker-contig_839-snap-gene-35.132	maker-contig_1271-augustus-gene-27.29
D. hypocausta	maker-MullerA-augustus-gene-217.28	maker-MullerA-augustus-gene-185.19	maker-MullerA-augustus-gene-22.39	maker-MullerB-augustus-gene-212.99	maker-MullerDC_1-augustus-gene-172.21
D. niveifrons	fused annotated and labeled as c(3)G maker-tig00000855-augustus-gene-246.23 maker-tig00000855-augustus-gene-246.24 Misannotated: fragmented and incomplete annotation due to assembly error causing frameshift indel	maker-tig00000855-augustus-gene-231.13	maker-tig00000855-augustus-gene-58.50 augustus_masked-tig00000973-processed-gene-11.4	maker-tig00000902-augustus-gene-55.60	maker-tig00000859-augustus-gene-290.20
D. palidifrons	maker-Muller_A-snap-gene-81.48 maker-Muller_A-augustus-gene-81.29 Tandem duplicates	maker-Muller_A-snap-gene-65.17	maker-Muller_A-augustus-gene-256.43 snap_masked-Muller_B-processed-gene-62.27	maker-Muller_B-augustus-gene-145.73	hand annotated to ord Misannotated: fragmented and incomplete annotation due to assembly error causing frameshift indel maker-Muller_DC-augustus-gene-61.19 maker-Muller_DC-augustus-gene-61.20
D. sulfurigaster	maker-Muller_A-snap-gene-73.26	hand annotated as corolla, fused annotation: snap_masked-Muller_A-processed-gene-169.5	maker-Muller_A-augustus-gene-308.34 hand annotated cona2	maker-Muller_B-augustus-gene-89.67	hand annotated to ord1 and ord2. ord1 has a 1bp indel causing frameshift near the end of last exon creating a novel c-terminus Duplicate in the middle has no ORF and likely pseudogene. three tandem duplicate misannotated into pieces: maker-Muller_DC-snap-gene-60.52
D. kepuluana	maker-Muller_A-augustus-gene-160.25	maker-Muller_A-augustus-gene-71.16	maker-Muller_A-augustus-gene-245.97 hand annotated cona2	maker-Muller_B-augustus-gene-144.96	maker-Muller_DC-augustus-gene-130.38
D. nasuta	maker-Muller_A-augustus-gene-158.25	maker-Muller_A-augustus-gene-69.14	maker-Muller_A-augustus-gene-243.107 augustus_masked-Muller_B-processed-gene-55.6	maker-Muller_B-augustus-gene-136.66	maker-Muller_DC-snap-gene-16.50 NNNNs in the middle of the gene likely due to stitch point
D. albomicans	maker-Muller_A-augustus-gene-162.17	hand annotated as corolla, previously fused with downstream gene augustus_masked-Muller_A-processed-gene-73.0	maker-Muller_A-augustus-gene-248.69 hand annotated cona2	maker-Muller_B-augustus-gene-153.45	hand annotated to ord1 and ord2 maker-Muller_DC-snap-gene-17.45 tandem duplication fused into one
D. busckii	gene-LOC108605863 (rna-XM_017995674.2)	hand annotated as corolla, no transcript but can blast to genome	gene-LOC108606667 (rna-XM_017996997.1)	rna-XM_017985042.2	rna-XM_017981072.1
D. lebanensis		transcript pieced together as corolla-mRNA no transcript annotated but can blast to genome,	gene-LOC115629195 (rna-XM_030525594.1)	transcript pieced together as c(2)M-mRNA no transcript but can blast to genome;	gene-LOC115634184 (rna-XM_030531771.1)
					Hand annotations
					Cannot find
